# Supplementary material for: Chitinase genes from Metarhizium anisopliae for the control of whitefly in cotton
Source: R Soc Open Sci. 2019 Aug 28;6(8):190412. doi: 10.1098/rsos.190412 (PMC6731705; doi:10.1098/rsos.190412)
Supplement: Percentage mortality of chitinase transformed plants against 4th instar nymphal stage and adult of B. tabaci [file rsos190412supp4.xlsx]

## Sheet: Sheet1
			Table 3: Percentage mortality of chitinase transformed plants against 4th instar nymphal stage and adult of B. tabaci
			Sr. no	Name of chitinase	Mortality
						After
						48 hrs	72 hrs	96 hrs	120 hrs	144 hrs
					R1	0	0	7.01	12.81	16.67
					R2	0	0	7.41	12.21	18.99
					R3	0	0	10.69	9.67	19.81
					R4	0	0	10.01	10.07	19.69
					R5	0	0	8.61	9.57	16.71
					Average	0	0	8.746	10.866	18.374
					SD	0	0	1.5964	1.52718	1.56891
			1	Chit1 of M. anisopliae	Nymphs	---	---	8.75 ±1.60	10.86±1.53	18.37±1.57
				(Tn-25)
					R1	0	0	0	1.83	8.11
					R2	0	0	0	1.46	11.34
					R3	0	0	0	4.21	8.03
					R4	0	0	0	5.3	9.51
					R5	0	0	0	4.38	11.25
					Average	0	0	0	3.436	9.648
					SD	0	0	0	1.69178	1.61491
			2	Chit1 of M. anisopliae	Adults	---	---	---	3.44±1.69	9.65 ±1.61
				(Tn-25)
									b	a
			n=5, values with different letters showed significant difference @ P> 0.05
